# Supplementary material for: Immune response drives outcomes in prostate cancer: implications for immunotherapy
Source: Mol Oncol. 2020 Dec 29;15(5):1358–75. doi: 10.1002/1878-0261.12887 (PMC8096785; doi:10.1002/1878-0261.12887)
Supplement: Supplementary file 3 — Table S5. Detailed immunophenotype, immune enrichment score, stromal stromal enrichment score and clinical features of AHMU‐PC cohort. [file MOL2-15-1358-s003.xlsx]

## Sheet: Sheet1
Supplementary Table 4. Detailed immunophenotype, immune enrichment score, stromal enrichment score, and clinical features of AHMU-PC cohort
Patient ID	Immune class	Immunophenotype	Immune enrichment score	Stromal enrichment score	Recurrence-free survival status	Recurrence-free survival time, months	Gleason score	Pathology T Stage
1	Immune Class	Immune-activated	1917.37	1839.27	Non-recurrence	37.02	NA	T2
2	Immune Class	Immune-activated	2352.43	2339.58	Non-recurrence	49.44	7	T2
3	Immune Class	Immune-activated	2099.25	2409.81	Non-recurrence	59.15	7	T2
4	Immune Class	Immune-activated	2676.63	3720	Recurrence	21.54	7	T2
5	Immune Class	Immune-activated	2185.6	3314.52	Non-recurrence	19.67	7	T3
6	Immune Class	Immune-activated	4704.1	-1174.49	Non-recurrence	12.16	7	T2
7	Immune Class	Immune-activated	3620.14	4520.72	Non-recurrence	3.38	7	T2
8	Immune Class	Immune-activated	2305.32	2111.9	Non-recurrence	23.9	6	T2
9	Immune Class	Immune-activated	2946.31	4081.84	Recurrence	29.15	6	T2
10	Immune Class	Immune-activated	1449.7	2667.38	Non-recurrence	68.23	7	T2
11	Immune Class	Immune-activated	3092.99	3396.41	Recurrence	46	8	T2
12	Immune Class	Immune-activated	3570.48	2067.01	Non-recurrence	17.84	6	T2
13	Immune Class	Immune-activated	2657.18	2762.52	Recurrence	47.02	6	T2
14	Immune Class	Immune-activated	2711.75	2687.47	Non-recurrence	48.62	6	T2
15	Immune Class	Immune-suppressed	3861.95	1443.07	Non-recurrence	20.69	7	T3
16	Immune Class	Immune-suppressed	4339.2	5478.36	Non-recurrence	5.28	8	T2
17	Immune Class	Immune-suppressed	3318.38	3181.73	Recurrence	13.57	9	T2
18	Immune Class	Immune-suppressed	2978.08	4807.13	Non-recurrence	50.79	6	T2
19	Immune Class	Immune-suppressed	2299	3659.73	Recurrence	23.64	9	T2
20	Immune Class	Immune-suppressed	5534.79	5109.41	Recurrence	4.43	9	T3
21	Immune Class	Immune-suppressed	2653.17	4366.86	Recurrence	2.46	9	T3
22	Immune Class	Immune-suppressed	4655.85	6217.71	Recurrence	27.9	8	T2
23	Immune Class	Immune-suppressed	3065.4	1284.96	Recurrence	21.57	7	T4
24	Immune Class	Immune-suppressed	4008.62	3676.08	Non-recurrence	6.3	9	T2
25	Immune Class	Immune-suppressed	3433.34	2698.85	Recurrence	65.9	7	T2
26	Immune Class	Immune-suppressed	3660.12	3876.66	Non-recurrence	10.2	7	T2
27	Immune Class	Immune-suppressed	2221.3	3928.32	Recurrence	21.51	9	T2
28	Immune Class	Immune-suppressed	2527.36	2590.41	Recurrence	30.89	6	T2
29	Immune Class	Immune-suppressed	3502.61	4977.83	Non-recurrence	11.67	6	T2
30	Immune Class	Immune-suppressed	2845.4	3414.47	Recurrence	63.97	6	T2
31	Immune Class	Immune-suppressed	3652.69	5220.82	Non-recurrence	10.52	9	T2
32	Immune Class	Immune-suppressed	4908.86	5297.5	Recurrence	6.85	NA	T2
33	Immune Class	Immune-suppressed	2675.31	4427.11	Recurrence	23.64	8	T2
34	Non-immune Class	Non-immune Class	390.721	904.963	Non-recurrence	40.89	8	T2
35	Non-immune Class	Non-immune Class	1350.05	2146.9	Non-recurrence	27.64	7	T2
36	Non-immune Class	Non-immune Class	-49.5005	1100.91	Non-recurrence	40.33	9	T2
37	Non-immune Class	Non-immune Class	1085.66	1611.69	Recurrence	16.26	9	T2
38	Non-immune Class	Non-immune Class	1103.19	2000.01	Non-recurrence	52.33	9	T2
39	Non-immune Class	Non-immune Class	-5691.88	-3875.2	Recurrence	61.44	9	T2
40	Non-immune Class	Non-immune Class	-694.137	3121.77	Recurrence	36.03	10	T3
41	Non-immune Class	Non-immune Class	-765.774	406.897	Non-recurrence	25.34	7	T2
42	Non-immune Class	Non-immune Class	1853.42	3957.55	Non-recurrence	47.08	7	T3
43	Non-immune Class	Non-immune Class	499.536	2535.23	Non-recurrence	58.03	7	T2
44	Non-immune Class	Non-immune Class	-357.375	291.672	Non-recurrence	57.51	6	T3
45	Non-immune Class	Non-immune Class	-742.798	1109.75	Non-recurrence	9.38	8	T3
46	Non-immune Class	Non-immune Class	223.192	3688.22	Non-recurrence	67.38	7	T2
47	Non-immune Class	Non-immune Class	2531.13	1586.16	Non-recurrence	26.49	6	T2
48	Non-immune Class	Non-immune Class	1334.23	2375.66	Recurrence	4.43	8	T2
49	Non-immune Class	Non-immune Class	1412.54	2807.06	Recurrence	32.49	NA	T3
50	Non-immune Class	Non-immune Class	-558.973	1431.76	Recurrence	33.41	8	T2
51	Non-immune Class	Non-immune Class	-175.291	-190.472	Non-recurrence	43.8	8	T2
52	Non-immune Class	Non-immune Class	-860.119	640.046	Non-recurrence	10.36	9	T3
53	Non-immune Class	Non-immune Class	798.828	-67.7052	Non-recurrence	18.03	8	T2
54	Non-immune Class	Non-immune Class	461.201	2068.1	Recurrence	40.49	10	T2
55	Non-immune Class	Non-immune Class	1412.35	2681.9	Non-recurrence	79.02	6	T2
56	Non-immune Class	Non-immune Class	1196.45	2087.82	Recurrence	56.85	8	T2
57	Non-immune Class	Non-immune Class	513.657	2535.87	Non-recurrence	25.41	7	T2
58	Non-immune Class	Non-immune Class	1804.8	3553.14	Recurrence	58.52	6	T2
59	Non-immune Class	Non-immune Class	146.181	1843.24	Non-recurrence	30.85	7	T2
60	Non-immune Class	Non-immune Class	2005.64	3707.72	Non-recurrence	28.39	6	T2
61	Non-immune Class	Non-immune Class	-507.785	2513.33	Recurrence	12.16	7	T2
62	Non-immune Class	Non-immune Class	-4379.9	-3793.24	Recurrence	54.46	9	T2
63	Non-immune Class	Non-immune Class	-1713.8	-1175.65	Non-recurrence	67.67	7	T2
64	Non-immune Class	Non-immune Class	-491.81	-1153.9	Non-recurrence	7.05	8	T3
65	Non-immune Class	Non-immune Class	1698.59	3045.73	Recurrence	58.52	6	T2
66	Non-immune Class	Non-immune Class	-2923.83	16.2864	Recurrence	35.08	9	T4
67	Non-immune Class	Non-immune Class	-1244.52	730.953	Recurrence	28.03	7	T3
68	Non-immune Class	Non-immune Class	-108.315	2115.48	Non-recurrence	1.61	8	T2
69	Non-immune Class	Non-immune Class	-2583.28	-1651.9	Recurrence	30.56	6	T2
